# Supplementary material for: Changes in the Fecal Metabolome Accompany an Increase in Aberrant Crypt Foci in the Colon of C57BL/6 Mice Fed with a High-Fat Diet
Source: Biomedicines. 2022 Nov 11;10(11):2891. doi: 10.3390/biomedicines10112891 (PMC9687353; doi:10.3390/biomedicines10112891)
Supplement: Supplementary file 1 [file biomedicines-10-02891-s001.zip › Table S1.xlsx]

## Sheet: Table S1
Supplementary Table S1. Metabolites identified in fecal samples from C57BL/6 mice fed the AIN93G (AIN) or the high-fat diet (HFD) and with or without AOM treatment
Treatment group name	AIN	AIN	AIN	AIN	AIN	AIN	AIN	AIN	AIN	AIN	AIN+AOM	AIN+AOM	AIN+AOM	AIN+AOM	AIN+AOM	AIN+AOM	AIN+AOM	AIN+AOM	AIN+AOM	AIN+AOM	AIN+AOM	AIN+AOM	AIN+AOM	AIN+AOM	AIN+AOM	HFD	HFD	HFD	HFD	HFD	HFD	HFD	HFD	HFD	HFD	HFD+AOM	HFD+AOM	HFD+AOM	HFD+AOM	HFD+AOM	HFD+AOM	HFD+AOM	HFD+AOM	HFD+AOM	HFD+AOM	HFD+AOM	HFD+AOM	HFD+AOM	HFD+AOM
BinBase name / sample ID	fecalA-1	fecalA-2	fecalA-3	fecalA-4	fecalA-5	fecalA-6	fecalA-7	fecalA-8	fecalA-9	fecalA-10	fecalB-1	fecalB-2	fecalB-3	fecalB-4	fecalB-5	fecalB-6	fecalB-7	fecalB-8	fecalB-9	fecalB-10	fecalB-11	fecalB-12	fecalB-13	fecalB-14	fecalB-15	fecalC-1	fecalC-2	fecalC-3	fecalC-4	fecalC-5	fecalC-6	fecalC-7	fecalC-8	fecalC-9	fecalC-10	fecalD-1	fecalD-2	fecalD-3	fecalD-4	fecalD-5	fecalD-6	fecalD-7	fecalD-8	fecalD-9	fecalD-10	fecalD-11	fecalD-12	fecalD-13	fecalD-14
xylulose	10076	4881	3772	2260	7149	9832	5815	1166	2288	3665	4335	3628	2681	2199	4217	3873	3822	10873	3028	3292	2021	3678	2723	2658	1855	2405	661	2612	1186	1581	2243	3413	4779	1963	7880	6166	9673	2587	1892	2662	1703	1950	2473	2227	8728	1653	4830	999	7112
xylose	63609	26553	61021	24107	55640	63571	17921	26390	28610	46371	72932	86130	37031	27359	35883	57766	22570	92016	21109	26351	45061	41871	16526	39828	16112	36095	17428	30358	10827	18179	23241	18136	42834	16091	67034	41987	117503	51701	14161	60704	13433	23342	19150	16132	31798	17099	25189	10072	25644
xylitol	9028	6555	2052	1872	12815	12961	4685	4348	3228	5526	2009	14424	1680	1724	2800	9953	7896	26554	1160	4928	2787	8015	2060	2678	838	2363	1315	6146	1662	1683	3121	2217	4891	2030	5991	9077	31282	2680	1958	2384	3709	1570	6798	2653	24844	2357	9070	1376	14394
xanthurenic acid	9434	4855	2630	800	24373	15296	4320	4044	3128	5805	1139	10621	523	741	3561	5984	2714	15997	489	2000	2328	4447	929	1166	678	887	1295	2905	1173	490	1293	1712	2418	1107	10378	6236	12674	1075	696	629	2601	752	2559	1929	11572	984	538	567	6891
xanthine	7795	4725	12983	5713	8921	6860	8677	2631	6695	9782	2577	11349	6957	4497	12464	18092	6481	10539	2883	4112	12689	5386	7487	3116	7781	2076	1995	4143	2248	1325	3027	2873	4534	2991	7995	7277	8943	6041	2079	2193	1518	1585	2478	3453	3348	2557	628	560	3063
valine	166207	191408	186285	127342	157062	164289	158009	237128	239969	248303	157211	255751	176163	211577	352931	399950	160149	204679	241815	138478	150434	147007	125924	177037	165814	14805	144058	192152	411831	166917	272292	307413	213681	158927	252470	155790	174791	259487	202200	220220	122837	284966	163089	202306	596326	157194	118219	358701	346359
urocanic acid	1580	1103	1479	1077	1964	1119	912	989	1053	896	1222	1131	831	807	1137	720	1065	1783	717	1109	777	1228	1256	840	1010	1213	933	1087	730	635	826	1282	1028	577	1534	1038	1211	845	735	616	693	762	817	856	842	750	971	695	929
uric acid	6821	7493	3903	1983	17252	12495	4488	4665	1467	4729	2839	11217	945	1657	4159	7867	4586	15924	1617	3347	2886	3013	3436	1868	1384	1752	1619	5882	2769	2017	3021	4026	6079	3670	14108	10947	14574	2006	2084	1787	2628	818	3013	2553	10866	1253	7544	1220	8283
urea	21047474	9004589	2895875	2875976	13168515	17938679	12203317	13814913	7587521	11300526	1437007	11913014	746213	2597579	8039753	6341497	14562874	25123348	1000503	8298979	4460547	11549609	1739283	1852452	311587	1322284	417705	12774898	6349143	573141	6699208	8265749	11883018	3352704	10784613	12369299	21379943	2104300	915418	1666843	6551190	311189	8499500	4959942	14234453	912151	11981120	1001849	10476753
uracil	56500	69099	77409	40632	22835	79537	93588	65244	54901	70986	76112	76164	87004	37179	58073	72197	79747	87728	52857	105248	95002	43009	81813	62771	62933	40772	22301	69566	33850	45032	53737	57849	35017	36712	50684	48692	67574	80847	43457	49433	32535	48473	51631	68383	30912	38654	33919	55809	40423
UDP-N-acetylglucosamine	732	1025	1041	1051	362	987	701	444	1174	1533	1740	1344	1589	1955	1577	853	675	777	1555	1504	912	1609	1769	538	1614	1176	898	944	221	1007	963	682	1371	1007	1325	231	637	1141	1400	859	476	590	800	518	439	1301	885	916	581
UDP-glucuronic acid	3327	2173	3277	2340	1981	1684	3058	1792	2477	2365	15765	2762	1083	1543	1277	842	3281	3156	2367	2223	1804	1730	2353	2699	1490	5556	6313	6803	2758	4670	6537	5165	3120	4128	2487	1925	2120	4523	4759	7467	2302	4997	3453	3802	2887	2140	4209	5556	2921
tyrosol	2519	3836	5126	1472	2694	2396	2527	3698	3262	2170	1299	6836	946	2340	7009	689	3071	6192	2437	723	4167	3209	2637	4365	2795	4032	3917	3559	6082	2321	3643	3611	3283	2390	6602	7433	5689	2705	1525	1994	654	2249	2210	2837	3626	1622	761	3573	2757
tyrosine	43028	34971	49944	54410	63139	52871	30377	54526	74622	114263	56041	88107	68756	90291	132459	146543	57232	65402	63767	77404	35304	80490	50692	47672	56302	24722	59715	73471	55054	37872	55214	65513	54312	50216	65321	58019	52570	59338	46005	38843	42405	53241	62604	31355	142334	36422	47386	70132	103958
tyramine	2075	47382	18627	49891	5248	27850	42378	40507	9503	26998	66177	61417	42736	48406	138287	60325	8347	32301	53918	62976	52537	24147	19108	35366	13109	87092	139277	18074	116632	92052	31238	15213	70502	100083	91381	40828	25965	25298	95611	84540	69179	93052	58241	16885	3564	60037	84405	14658	26818
tryptophan	8316	2750	11396	4223	10464	6331	5687	12319	13734	25811	7092	25654	5145	18815	26086	23383	12308	7188	18949	7005	2489	18804	8065	9546	18151	3154	15243	8213	10971	9296	12031	10140	8760	14432	11550	15416	9159	6107	10223	10261	7578	13966	12677	5694	11422	9839	12985	18585	21897
triethanolamine	3718	3829	4756	2912	3470	2987	2661	2360	2582	1725	4311	2765	2877	1613	1473	1546	4086	2581	3330	3097	2973	1670	2595	3698	1155	8054	4103	2832	4287	4288	3827	4644	2646	2463	2525	1880	2253	2678	3640	2234	2816	2709	3330	4543	1501	2492	2192	2688	2136
tocopherol gamma-	49853	31218	71556	60424	23113	51911	77563	37782	42301	42709	114643	51134	55157	36812	41102	21379	86032	72024	59446	62058	76347	42673	72922	85870	60179	524067	484370	385380	408734	363138	460115	446019	403979	497447	462494	342093	446906	464230	499990	604506	307773	507928	407264	592830	335389	466418	363957	423687	266414
tocopherol delta-	1076	1169	1472	1435	967	980	1833	783	875	1051	2781	1245	1462	887	1105	413	1649	1467	1629	1442	1525	846	2390	1803	1387	9819	7434	6627	7412	4045	9372	5290	7968	8289	10079	6971	9698	12140	12564	13596	4482	10112	11508	10097	4278	7878	7775	8580	3308
tocopherol beta	623	477	883	807	352	732	901	438	571	612	1193	609	648	450	461	196	741	691	683	781	883	372	669	1376	556	6719	4690	2274	3835	4011	2919	1750	2890	2512	3197	1483	3054	1108	2170	4871	2678	2768	3841	3072	2133	1667	937	413	2103
tocopherol alpha-	36432	14849	39137	55042	20770	37174	31974	30402	28432	37788	72947	33191	40847	27987	30570	12673	42428	49674	37435	38087	58785	32409	19792	45328	27576	183356	153661	128417	151217	78782	148321	158526	129493	153250	148324	108638	107182	131106	127061	167009	90072	141004	147479	163422	91903	167098	100416	138286	79348
thymine	14804	16125	16373	9243	8968	21239	18098	15523	14401	16436	17779	22784	19901	9190	16459	19217	17315	22935	9341	21134	17052	11068	15456	21627	15190	7953	4280	15694	10097	4950	1241	13139	11573	7245	12825	14196	17675	15699	9248	12275	4357	7045	10557	14528	9960	8811	2923	10574	9683
thymidine	3646	2651	3683	4130	21562	6500	5231	3157	2368	3140	4854	1342	2781	3108	2153	1267	4087	3927	2486	3831	3647	1758	3791	3047	3283	6084	1999	3653	4777	6086	3347	3087	2432	2938	3545	2703	5132	3205	4787	5039	3068	3226	3868	4255	3296	2712	3113	4845	3384
threonine	22408	22074	16937	23869	13243	18839	22288	36446	14772	30320	13697	24318	15502	22209	31993	27474	22329	16559	24763	14539	19082	17174	14321	18190	17246	16966	10811	21928	24580	14422	18916	33015	20382	13027	21437	13114	18900	14402	15627	17593	12619	19190	14175	17045	38138	9629	12966	18909	27744
threonic acid	13590	14531	3011	3735	16387	22405	7006	3919	5684	7890	2604	6756	1782	672	3443	5790	3835	12045	566	3257	3841	7168	3321	3044	89	2702	1927	2374	3678	2342	2997	5606	11794	3774	11262	6407	9412	1947	1097	1999	1641	1585	2498	2563	8661	418	6883	1121	7298
threitol	2391	1813	756	774	3584	3868	1701	1849	1325	2340	994	2345	584	938	885	1525	1545	3693	787	787	859	1653	618	1175	678	465	451	1823	809	781	886	1076	1592	802	1525	1813	2925	523	527	505	675	455	942	789	2917	428	1620	356	1846
taurine	2878	10807	165	115	13488	26789	85	9356	8800	3707	160	29553	44	38	30340	34303	116	56707	50	301	4524	16428	92	46	57	194	63	2440	73	314	54	133	398	58	16105	6980	40974	126	185	85	50	118	72	327	79148	94	107	111	36
tartaric acid	19390	9450	696	4914	69518	24852	8095	29811	5095	1613	3920	14806	6408	3483	6483	18242	7062	51579	2819	6989	3325	19353	2379	2127	1305	1258	1239	1450	2163	855	1321	1036	3174	905	3108	1993	6685	741	243	740	486	646	1712	1443	4832	797	1584	1153	2221
sucrose	97043	366384	569057	20940	787816	196636	148295	251440	78416	93473	353413	167066	149590	208883	121243	98681	160020	380401	40115	55907	1139941	268568	636971	26483	40396	193258	21680	11251	186101	174307	28917	32325	211221	54192	6016	176222	17765	22890	118021	77935	167209	61493	1410824	27487	33842	387827	219463	6881	52071
succinic acid	150029	75534	41468	68004	40439	29505	106676	143241	92695	67518	200708	67882	59863	63940	52549	42736	107532	59234	110526	60837	166298	46445	99564	80210	101218	25269	25997	14468	27748	13462	17653	17713	27861	19129	25411	22940	32313	40918	32811	9666	17755	19788	18802	30444	29751	20330	21869	15119	15795
stigmasterol	1757	3432	3076	5556	3288	3350	4740	3609	2803	2063	2453	2404	2625	2785	610	2144	2139	4138	6082	2826	2166	1625	2883	5690	3129	4547	14725	6293	5488	7887	7308	5579	5208	2216	4694	1801	11619	383	3185	1201	6483	4081	3399	4850	3713	6894	776	2389	1995
stearic acid	394362	336953	417150	509844	236512	324679	413276	242570	276954	364414	494854	452128	323548	246938	201318	138276	670150	324907	385579	362018	353016	432917	525618	375700	628950	929442	1040084	764179	727237	1245561	715463	676344	562516	1157651	813580	963048	894479	1063447	1107568	1144739	1096412	1061063	731743	1518401	559755	887994	1806292	1005755	1426068
spermidine	512	481	2285	765	195	308	793	398	659	659	2338	520	271	689	285	504	1094	166	905	583	562	252	885	610	1552	1877	6374	5361	5101	6491	4260	6876	1701	4216	524	637	230	4198	4142	6188	3733	4953	2180	1685	342	4076	3329	7502	4072
sorbitol	8492	11666	7321	6005	24949	10239	8584	7089	5865	17377	1241	16203	2437	1087	9784	4306	7868	15740	2982	660	2462	2980	4402	2602	1150	4515	4953	18271	4670	5150	3069	3319	7466	4423	15135	10939	17320	3727	5129	2936	6681	1059	4087	3648	17294	5374	11622	1210	11025
sophorose	9428	1513	256	98	9963	1771	4027	2359	729	614	233	913	261	602	326	169	578	2784	590	1579	3975	586	946	654	314	207	125	183	266	307	269	667	349	199	199	542	203	79	158	145	193	172	493	85	458	157	203	112	368
serine	80172	59821	39320	43569	39424	48524	58895	72358	48795	36954	28638	69898	29968	28413	57539	95542	31791	60747	46898	31748	62285	2038	21270	22643	26875	58051	9481	30881	42060	22579	33816	67915	36770	12239	59918	24683	39917	26706	58596	39529	32705	37417	14276	48381	77430	21882	28651	26963	66525
sarcosine	50394	42465	68347	58903	20985	28882	42954	29374	33173	21852	54012	44389	34991	35852	24381	14913	60500	33103	156838	146168	51065	29029	41727	48806	51604	100440	62560	48777	72123	30452	68143	59383	48926	51856	56322	32791	52356	42315	57886	60608	50941	43695	55370	64787	38332	48894	40724	81909	35059
salicylic acid	6317	8894	4636	4518	3790	3344	8216	8645	5145	2712	7542	2496	5609	4890	2341	2359	5529	5414	6729	6848	6031	4520	3865	5226	3534	9493	1765	6304	8196	8701	5876	5423	4193	5810	4046	6367	3793	7657	6070	6815	9463	6116	6059	7068	3801	5761	8180	5854	4853
ribose	34547	24346	23077	20735	24311	24774	28877	15989	18610	23412	34655	14443	14183	10489	27621	10513	16845	37325	11683	19108	29368	11095	22621	15732	14671	13039	10173	24400	2833	12776	21410	24378	15926	15669	25323	16364	42476	14063	15730	13735	10195	11321	11434	11241	17416	17981	15404	6916	25162
ribonic acid	1026	1506	1199	744	2779	1028	1564	1035	964	1692	908	2087	510	623	1231	1220	1291	2455	313	1194	1253	1244	1383	700	505	749	606	1076	470	757	880	710	812	540	1606	919	2374	581	597	489	611	436	814	632	1538	549	788	455	860
ribitol	4400	4553	1589	1019	10646	5792	4008	2305	2584	3878	1020	3931	657	934	3088	4508	3949	13542	537	1926	1946	3514	973	956	506	849	258	3906	985	534	1596	1343	3224	1299	6141	3697	7482	1044	629	1028	932	679	1985	1371	8307	1033	3686	433	3864
quinolinic acid	1088	14493	108541	455	540	742	33973	457	2594	1691	3642	1270	583	623	1114	684	55714	4601	306	1744	1050	1184	94406	9382	9333	404	311	3483	367	318	2205	1336	1525	701	1865	1436	895	389	69	147	160	183	348	756	999	230	333	153	297
putrescine	13155	10409	6295	2893	10877	8151	7597	4319	8386	9352	3771	7904	3356	2890	4356	7885	9247	7752	2695	3738	3055	4447	3141	2733	1545	7627	152067	64535	36226	29597	21933	11903	12973	10694	35917	12469	9896	7735	6995	31045	8695	5678	18481	8602	27706	16361	19939	57857	63092
p-tolyl glucuronide	1889	1531	430	371	2589	1225	475	436	660	779	478	1037	203	381	572	264	1328	2882	177	1004	238	3379	349	535	176	778	517	957	1157	422	649	733	3060	1175	1009	735	2740	2172	1331	2858	1275	1438	1452	1327	7906	1757	1687	1312	4916
pseudo uridine	13708	9382	1925	1570	29836	22742	5832	7604	4463	8928	1612	15539	843	1208	6979	8153	1475	22943	960	738	3441	7715	1650	1434	689	1362	440	10600	2588	906	3405	5514	9124	2621	20212	10506	23196	1757	885	1007	1969	688	3668	1871	19661	1378	8620	823	11992
proline	52365	88016	40239	55965	26512	56868	67811	120458	111199	63487	15287	121508	91873	168918	147797	214228	51729	58483	124820	54954	38780	46325	30371	48415	69878	29402	14345	47335	66280	31418	54160	93410	78159	26361	76218	25459	23982	16939	45067	49658	38871	60207	37373	43800	112365	37563	19317	107656	80231
pipecolinic acid	7967	3248	3486	4211	7417	7410	7094	6082	5807	5215	3189	6314	2965	2891	3096	5381	6306	3821	2210	8930	5672	3861	3675	2638	2743	2031	1730	8077	8237	3453	4208	11856	7552	4062	8719	5846	6171	5133	4197	3304	3543	4779	5309	3743	10595	2428	9534	2831	10472
pimelic acid	1864	1955	1614	1496	1186	2201	2165	1046	1281	1273	2365	1240	1591	1167	763	685	1526	1720	1124	1398	1525	1118	1897	2019	1108	2840	2122	2524	2661	2504	1721	2353	1660	1434	1952	1493	910	1856	2145	1738	1243	1823	2014	1544	1704	1944	1338	1607	1299
phytosphingosine	8410	10487	20798	8452	5052	9840	10711	7230	10067	16939	87379	14445	5081	12964	9059	6682	20263	169594	11619	15210	14123	8754	15573	4477	14696	21526	51131	68364	23834	52554	41988	38948	23559	29461	20135	32107	9572	7297	40116	13050	24446	24933	17473	63314	5070	26008	17779	21594	19922
phytol	1331	1228	1785	1631	786	1341	1667	417	877	810	1950	1452	1051	735	678	397	1774	1421	722	1159	1309	1047	1760	1351	1913	5235	4473	3686	3409	4119	3663	3702	3630	4799	5627	3664	4872	6745	6022	8695	3387	4612	4620	7893	2986	3780	6525	3260	2396
p-hydroxylphenyllactic acid	519	2455	1883	1193	6318	7079	3409	3150	2816	3708	638	9269	988	2338	3834	3437	2721	6640	1073	2841	1371	5704	1527	789	1668	619	990	1460	845	656	1313	1022	1218	705	3724	3236	3391	433	841	878	246	484	1714	1095	7000	517	2302	455	4385
phosphate	422021	174569	81634	315993	62501	81888	346399	223091	103708	172264	165321	98593	151294	149485	65027	53457	206396	70507	160871	175387	117275	182282	91653	305103	128529	41364	23501	35561	20216	59620	39782	27839	63880	44650	80761	62014	51762	42826	37570	30996	37719	36144	36306	44119	9924	113203	63743	37076	41585
phenylalanine	23950	14100	12452	8114	16766	8694	15043	24748	17798	37120	14884	32160	13623	10274	54494	59202	13097	33866	5757	15177	15189	9209	10745	13992	6165	8943	10151	13845	25948	6775	18831	15562	16679	10631	16549	22160	23652	16355	11669	15277	10824	16790	12988	11783	57911	15774	9440	23161	37693
phenylacetic acid	2703	5485	3827	3085	1255	3394	3057	1796	3206	3193	4374	4676	858	2717	3498	3886	2327	3290	4321	4436	4038	2748	8349	3972	6446	5442	1804	6800	7444	2541	5995	6939	6442	4681	5712	3599	5839	7912	6592	4371	3513	9771	6631	5215	9022	5421	4691	3103	7564
pentose	11493	5285	11996	5703	3687	11841	6915	3584	4983	7943	14693	14899	7014	5245	7174	11009	4676	16089	1268	5339	8102	7347	16223	7343	3079	10040	4818	7442	4678	5251	6309	3896	8300	4924	10437	7302	17498	10343	6804	10461	3675	5083	3311	3553	3722	3805	5369	1945	5639
pentadecanoic acid	50206	46510	117472	146963	43991	41801	62267	22308	41281	43282	88089	73302	67839	41249	40678	17230	69758	65403	46068	61733	76263	55327	93736	72599	71719	84990	69349	82697	36718	13003	54314	37987	55929	54922	103646	67687	88213	95269	118700	46645	63001	30836	39866	103474	30832	61922	82166	36185	37905
p-cresol	9632	6351	5518	2867	17473	9471	4483	7055	3732	11948	4537	14913	2156	3053	8967	6170	10303	14553	2590	6379	2561	13334	3669	5049	2009	5386	4207	5701	4822	9120	5389	3980	9368	6015	20248	15087	30694	3577	4165	3210	3240	3138	6189	4613	11125	3043	11039	3079	12200
parabanic acid	10260	11563	1458	966	11147	13905	3945	5762	4859	3422	2113	5421	1054	1035	2286	4600	3326	14481	428	2408	4251	3023	1228	1802	547	1357	1095	3064	1005	1862	1029	1797	3175	673	9446	3687	13591	887	1083	1123	481	602	797	1536	10088	791	1114	1160	3135
pantothenic acid	2156	2374	1770	2683	2792	2963	1329	1117	1970	1762	2768	3422	936	990	2057	1582	2196	2827	1676	838	2082	1495	2491	1386	1196	913	1047	1736	1184	1027	1228	1580	1438	134	2572	2036	2702	1234	1555	3187	1321	1101	1438	717	1882	1362	1872	579	1372
palmitoleic acid	1965	1166	2931	1075	1738	987	1459	416	1127	707	1987	998	1472	415	953	521	790	1287	1029	962	1135	427	2097	1010	1384	6329	2926	2012	2333	2602	4561	1601	2449	2970	2608	5524	2409	6641	8996	9091	6668	3536	3860	5478	1904	8509	11214	1316	3521
palmitic acid	143437	126872	181247	189586	91976	128645	156972	88095	108048	112727	185680	112377	145737	116142	87711	57793	155486	119024	121111	143362	133981	123674	192588	150216	149419	343464	260107	288643	247938	310671	311419	304680	220897	289044	241361	325135	244627	496438	489521	612078	658838	551661	371038	531823	193232	397516	467694	545265	577813
oxoproline	584628	784812	605126	1056915	523387	979281	686769	686337	704767	855500	627616	745313	923411	982271	887494	576647	858228	438733	635091	1018113	421313	930004	775432	1022970	1039034	307356	428035	406475	338966	590151	489635	324836	674959	692543	443995	360585	313553	266768	395704	190844	465522	500908	325109	269870	219860	273263	334951	386264	248628
orotic acid	10709	6945	1680	1337	17863	14912	5640	2637	4490	5747	799	11157	1308	2450	5159	7571	6449	19166	1971	1771	1855	6695	1285	1745	783	799	504	6681	882	311	1979	2049	6711	1846	13443	6895	15557	1026	487	432	958	526	2436	1370	15497	786	4599	220	8131
ornithine	50947	31416	63507	40903	24029	10018	17502	18209	46164	32535	42603	30272	33115	43236	42450	38527	41021	20275	34425	29827	40191	21000	50005	19035	26483	83679	122484	74360	78614	58167	79143	66467	62494	62871	42107	42508	28899	92626	51483	56991	62438	80837	48253	38407	61405	46238	37605	101165	56751
oleic acid	18827	12283	13770	20154	9642	16137	19526	16824	12128	11137	23351	15296	24456	4327	6553	5668	12144	12692	9989	10011	17290	13075	20038	14284	17903	55179	25555	40065	47855	20666	57597	72567	33137	36562	18111	42873	29773	148509	167001	348852	146810	97966	129956	129502	68686	110489	88568	179765	157576
octadecylglycerol	20817	16170	23894	17465	13163	22384	38730	5940	9009	10407	15193	6693	13082	6871	6588	4335	11762	7562	6442	13976	16162	11443	25018	12492	18024	88059	30338	38157	53791	41234	54921	69912	34455	53647	56855	78785	45584	239939	154503	289985	68061	119280	85534	124952	66704	189290	219502	82387	80965
octadecanol	3807	1538	3315	3254	1383	1810	3013	831	1024	822	1716	1442	1615	1381	790	668	1769	2648	1432	1484	2203	1140	1541	2919	2606	2888	2273	3683	1958	2247	1659	1209	2260	2012	3863	3508	9420	7278	4695	2986	4906	1231	2147	7457	1372	7987	2086	1350	1098
nonadecanoic acid	4935	1380	3289	3997	2280	5861	4612	1771	2816	3569	5127	3977	3167	1497	1741	1256	2979	4347	2358	2339	3992	2641	1404	3953	4382	9756	6920	7112	4846	6153	1827	6130	7431	6677	4657	4200	2952	5515	6075	5849	6577	6836	3357	10828	3912	5162	6528	6953	4557
nicotinic acid	24462	11196	33128	36397	7690	25166	39369	40692	42958	26790	49227	38617	39751	23963	28802	23620	33872	21064	26614	37706	42412	29797	49001	44790	24292	24760	14729	25644	18046	16213	25416	19984	30490	21994	30845	21062	21669	30472	24556	14380	20171	24717	22637	18461	15751	12310	22196	13995	15539
N-acetylornithine	1392	1274	3043	1925	1551	1079	1457	1321	1854	1896	1577	3076	1381	2227	3025	2910	2524	1598	2042	1533	1390	2011	2769	2354	2111	2142	3157	1745	2106	1635	1721	1580	1562	1252	3321	1942	1648	1736	1805	1416	2303	2186	1860	1781	1325	1059	1788	1494	1874
N-acetylglutamate	4116	4222	4313	3207	2895	4904	4493	3426	11923	795	4073	5648	12007	12769	10605	13029	8334	6792	4287	10247	4062	14173	8839	13605	1586	1118	1676	1368	1660	365	2293	1600	5256	3540	2024	2470	4767	1946	1549	828	4622	2296	3945	1455	3157	1652	2324	1895	2393
N-acetylaspartic acid	4716	9359	5050	4275	3168	4885	13857	5325	8012	5059	6041	7744	6780	6938	8414	8111	8955	14914	5064	5775	10265	6512	14151	9200	6451	1078	1150	2198	620	520	1539	1121	5555	2340	2046	2980	3689	1791	1303	512	1241	1546	1873	1582	2483	3405	1613	579	999
myristic acid	9822	7133	12474	12039	5732	5780	11135	4030	7953	6376	13263	5487	12850	6320	6003	3521	8788	5864	5406	8539	8278	5602	11015	6784	7387	15458	8852	8636	8719	9819	8405	8062	6332	8136	10688	7068	10314	12188	14287	12008	9609	7181	9726	14286	5070	8461	13365	6221	6266
myo-inositol	15705	13301	30306	11265	15868	19444	18621	14827	16785	18982	42126	22768	15318	20025	14530	7741	26717	30191	13531	8944	17925	18653	25284	19423	18110	25736	57803	16298	30413	17956	14763	20549	11840	24128	27224	22332	20238	25961	14796	25405	13010	5896	22084	10220	23699	404399	31796	35794	16207
methionine sulfoxide	19835	11652	19447	16453	17805	17744	11482	16372	24129	40430	13772	35785	22947	17250	48824	40362	16999	23511	14509	24500	15491	15274	17133	15870	16300	13929	18223	30450	14479	20207	23057	17590	15948	12962	24957	18029	19410	21952	17747	15944	7135	14703	17914	12967	34424	11129	11873	17054	28998
methionine	2321	2614	1689	721	5438	5620	2327	4385	3882	3544	923	5205	13840	3606	9261	15319	1413	7481	2187	2663	2627	3153	1670	1530	2161	998	374	2523	2541	1223	3434	7576	4359	1503	2799	3821	9694	2052	3122	3508	1953	1907	3318	1929	18526	2871	2273	2969	10455
mannose	9005	5578	12123	4277	7966	11615	5323	7002	3478	15314	5019	21608	6510	3645	28599	8420	4080	17441	2536	8946	8042	8201	2994	5460	5460	2283	9510	7865	1433	2159	1457	3126	1658	1875	10252	11025	9915	2296	13431	1776	2312	915	2238	1990	502	1990	2886	946	8887
mannitol	4800	1976	3793	1198	7311	5510	3558	2804	2806	2865	3372	2395	1876	4099	4722	2689	2822	4958	1696	2902	2779	1551	3142	1306	2767	3600	4340	5634	4341	3545	4172	5332	4728	3399	4469	840	4954	5171	3650	2441	2871	4161	2296	2318	3888	3148	2087	4522	3603
maltotriose	31278	37702	28301	9683	23161	34493	34359	48104	18519	9948	54347	7395	33570	18721	5765	10147	14244	17362	12935	7797	36549	18151	30150	23029	8139	1856	2287	2869	9114	7099	8755	6736	5199	4769	3136	15109	1824	2480	6064	11152	8891	4534	7031	4110	2268	8663	6726	4159	2735
maltose	178922	150356	138023	45350	273494	153697	104521	175116	47099	62857	124293	53876	121560	120537	32765	24535	80812	62445	35831	43554	102697	112412	84657	51858	68063	12171	12673	11738	36118	29482	14467	33556	22419	24922	16154	142227	14555	11015	16832	45353	25183	12747	20456	15069	15932	21482	20167	6373	18175
malonic acid	837	601	576	543	207	437	667	472	564	463	1103	294	522	429	88	350	773	364	715	474	853	270	346	276	379	929	411	568	740	1064	296	404	352	328	447	296	368	635	393	282	255	425	544	45	364	306	433	230	190
maleic acid	464	487	437	418	70	295	216	417	487	355	728	361	360	414	299	327	444	274	397	509	481	261	369	394	155	568	377	393	505	372	47	451	420	407	506	243	333	404	216	306	441	301	340	287	175	161	374	264	187
lyxitol	11783	8437	3355	2957	17810	15186	8711	5951	3754	6402	3720	10026	2569	2819	6707	7465	7207	22013	2245	4470	2992	6763	3075	4763	1248	921	2230	5826	634	5112	3573	3529	4344	2656	10805	4856	15409	1290	2841	2323	2610	2074	3791	3647	11843	2358	5493	2035	7838
lysine	10411	11495	19219	15081	5566	5588	8883	8151	15691	13237	13374	9507	10513	4754	11294	15461	12182	6160	10324	12732	2679	8620	18399	7005	10298	12094	28147	28371	28510	18416	24079	16922	11258	18323	2393	14191	5875	32229	17161	19564	14861	22515	6967	5206	13758	13391	15655	18453	20819
lithocholic acid	27330	11007	41014	10189	914	9191	12338	3402	4027	3801	7925	8335	40997	5108	2142	1842	23322	46774	15835	3853	35316	20132	31030	63891	33426	25097	15955	15019	10241	18264	9745	12172	4141	21607	14741	10513	69446	8881	20071	7698	49340	8585	13565	37884	7898	41334	7671	7594	4876
linoleic acid	8612	9241	14643	4359	8764	7680	14633	13942	6163	5984	13445	5963	15988	11799	4935	3341	9351	6306	4419	4968	9660	12498	10787	8111	12088	37024	24194	24898	35299	25214	36773	44267	22860	31835	23925	76154	38151	66757	71646	126540	63834	60247	53848	40862	40249	56191	78190	72793	50041
lignoceric acid	2870	3726	4331	4877	1715	2646	5718	1462	3199	3280	3848	2062	3322	2260	1327	1287	3514	2878	745	3236	3136	1710	4634	2761	2328	4245	966	3416	2839	1987	1604	2813	4835	3021	944	3248	5514	2567	2639	1626	641	2671	3769	4181	1178	3405	2086	2228	1665
levoglucosan	3663	2244	1700	1684	1717	3586	3139	2291	2514	1792	1841	2706	1673	1363	1908	1999	2251	4649	1736	1774	2290	2265	1362	1810	664	3093	2216	3909	1567	2081	1868	2987	3057	1537	3528	2940	1995	1871	1594	1595	2860	968	2255	2003	5409	1293	2241	1912	2890
leucine	129780	100881	83469	60351	249207	121787	96117	135135	100979	152036	69137	186380	64380	71188	243908	236373	69481	144965	98845	96785	110482	49696	46225	44699	49747	95404	50560	134958	189466	67827	137734	213389	115590	67497	155341	77463	121998	102449	98058	134357	59853	133010	77779	105669	374498	76159	75876	187867	241378
lauric acid	16649	6093	15985	9966	6429	9432	17202	5294	9370	5490	18567	1038	13758	8475	1133	6576	11921	14838	7377	8984	10831	8647	14300	14503	9974	21149	13173	8982	7282	19365	15932	6476	14599	15541	14163	7315	14343	6856	21114	20046	10749	14124	11438	16103	13066	16973	13949	16205	10080
lactic acid	368085	221745	174679	225656	243371	239680	311708	460325	561637	476371	336561	399657	135620	287041	278286	178790	334049	159183	679736	155951	274048	356773	246593	163955	335661	143049	81166	69029	100667	153938	114491	113110	142714	146695	159982	171925	188126	164075	205562	132446	113225	104185	143304	130405	113499	229798	157194	117429	174252
isothreonic acid	11995	8328	2567	1906	22317	18779	6343	9833	5076	8164	2567	9714	1817	2394	7025	9013	3956	22661	1676	4245	2339	6659	2610	2457	1223	1372	921	4844	1721	1152	2594	3450	7695	1355	10604	5360	12283	294	1068	1082	1829	1097	3138	1865	11207	1182	3057	891	5779
isopentadecanoic acid	85798	51452	205337	174429	50246	69793	129674	37915	68389	72770	201680	84052	87375	64069	66523	35998	116549	82970	79724	118319	110516	75196	133952	87255	108879	109314	94539	89617	26974	68226	48129	51280	32544	56370	91074	67833	29805	79721	105582	90651	42238	24687	52505	79100	27451	45887	74507	56267	58181
isomaltose	4428	1107	1096	293	6162	376	2486	4091	548	761	1060	400	438	404	681	302	761	1497	881	1338	4408	465	1052	727	649	361	272	236	314	480	313	333	391	414	370	418	396	470	433	556	214	419	459	394	587	376	494	285	369
isoleucine	145568	152355	134446	80998	106046	144655	123203	275837	136522	275399	107920	258888	96617	124534	321289	397225	110436	182155	180927	84947	75644	96436	84944	97876	97255	138501	115820	196440	344840	135212	240382	322563	191867	108954	244997	159379	186236	218027	193878	210566	53894	243498	105139	186617	535577	147218	64887	318850	386979
isoheptadecanoic acid	4599	5294	9442	7593	2527	6168	2578	2381	4787	3172	2014	6951	4051	3694	4681	1911	7356	2662	3801	4211	4746	4683	5085	4754	6929	14513	18675	6247	8194	13425	5000	9071	7916	16309	15624	12336	9525	15390	10530	13588	11054	8570	8243	14156	6418	12966	16347	9624	6308
inulotriose	12865	14078	6351	759	58349	15614	5250	13141	6354	10789	10722	13772	3675	14093	3796	236	3715	6244	2212	3433	10688	14211	15601	1137	1208	632	337	535	3476	6346	403	2261	12268	1839	263	30960	924	391	258	914	6322	11472	1927	449	3138	2008	1113	702	2215
inositol-4-monophosphate	8184	6569	6485	4017	4835	5341	3992	4422	7929	7753	12719	4969	9203	4968	3270	4575	7653	3827	7175	5024	8079	6795	9464	6753	12150	465	1392	1224	324	1423	1112	739	2103	698	2044	1146	2498	1314	1419	769	655	652	1489	2182	225	1700	1196	616	453
inosine	1334	631	587	491	2243	848	681	579	381	163	2220	406	219	109	168	134	1022	2040	440	308	2300	112	1349	278	400	1176	363	421	831	348	313	378	403	293	949	397	2232	1308	1977	1246	165	661	246	1205	1097	5605	1868	281	1182
indoxyl sulfate	13583	8241	3003	2313	22620	20495	10511	7900	4235	12087	2345	17222	1872	1082	9669	10935	8198	24030	2050	5810	3050	12923	2641	3269	1644	1455	1084	6113	1445	1669	3886	2634	8354	2035	17797	7661	25677	1399	1749	1204	1970	1497	4718	3077	14884	1385	5326	1292	12437
indole-3-lactate	2405	1984	2468	2271	3962	4041	2266	3004	2389	4291	3223	5691	1946	2597	2946	2652	2687	3125	1863	2574	867	5394	2644	1813	3498	507	2533	963	1581	1291	1174	865	1027	1465	3254	2294	2483	295	440	329	1050	304	1074	555	1323	278	1757	789	1755
hypoxanthine	16580	10476	15944	19816	13949	14427	14937	14258	21353	33127	14364	3311	18013	10251	37314	29769	16508	20330	7089	16280	24660	13322	18208	14194	16576	4237	2920	10367	3899	2754	6216	7175	7501	6465	10361	12939	16813	11415	5374	3550	3941	4590	7131	6968	11242	10208	5396	4074	4490
homovanillic acid	7210	3139	237	141	8282	6926	4518	3774	2864	4382	375	161	168	206	3590	3219	217	10110	145	2729	275	4403	283	320	138	212	225	612	162	345	211	255	4211	224	7020	3847	12003	229	195	310	1485	148	247	257	10174	241	4166	210	6150
homoserine	2600	2508	1594	473	2019	2365	2850	1554	2108	1355	1689	2229	1732	1330	1304	1669	1432	2748	975	1389	2938	1144	1375	1313	346	2161	414	1742	2256	902	1582	1540	1618	686	1783	354	1783	2641	1837	2884	1572	1810	686	1858	2153	1036	1168	1891	330
homocystine	645	877	650	1083	683	827	570	1238	1166	1029	511	638	1361	1247	1097	918	683	705	940	1179	850	1102	1092	1103	1407	587	404	915	691	693	567	998	1578	1276	367	465	198	1152	863	627	667	886	969	438	283	596	782	1087	573
hexadecylglycerol	12804	5054	12157	12709	7036	12732	25552	1403	3664	5170	4389	4898	7265	3116	3344	2141	4166	3251	2203	7607	7239	6169	12436	5270	11184	57709	16296	19726	27255	18743	31596	38889	15571	27768	34956	43901	21629	167118	97876	191651	35007	65353	49775	72863	40299	127963	118322	49473	49470
heptadecanoic acid	15040	16675	33144	32587	14803	18050	22255	9533	14292	14399	25995	21660	16396	8957	9703	5874	26737	22639	16296	12603	18857	18714	22477	16935	26368	27722	30738	25450	17803	22660	21697	17568	24359	32762	40029	20029	26253	29503	24022	30273	24953	24410	16862	38528	13603	26780	36511	26943	15374
guanine	3041	1170	1089	930	3974	4938	1631	4532	1339	8432	1189	4857	458	865	6959	1408	1938	2618	780	3053	1637	921	1178	865	585	693	821	2826	752	618	1097	2217	1120	1071	2272	2249	3508	966	612	710	958	877	2068	727	3075	736	734	645	3290
glycolic acid	13346	12021	16642	9602	8605	13059	14035	10320	7297	10947	17611	12637	8553	10717	10013	6455	1329	11531	13768	11698	11066	14860	15744	14150	11805	18678	24710	13087	13725	26373	13100	14015	11940	16340	19173	10362	13108	11174	17899	4516	8584	11011	14263	7843	6548	11039	9539	5410	10428
glycine	47710	40613	35992	32345	20730	38660	28463	51868	46395	50116	37140	41834	42779	51864	51769	87207	43171	34897	43552	35464	30718	41847	35243	37079	29809	34122	25242	37930	41227	32777	35811	44462	40848	30729	46099	35186	30067	26641	34210	25253	31417	29699	35779	26451	53352	27708	27422	41463	41655
glycerol-alpha-phosphate	7238	9011	10685	6869	4927	7071	11920	4426	9728	6309	14267	6878	7673	6823	6482	3469	10732	10486	9931	10387	9415	6721	13775	11358	8742	5989	5416	5008	5405	7468	7497	2358	9471	7076	5960	5325	5453	3915	10956	5606	4342	6765	6361	8611	7000	4190	8964	4902	3640
glycerol-3-galactoside	17413	11898	5752	5904	27332	15991	11228	17985	11141	13859	12162	16243	8475	4183	13470	4743	11299	9683	7680	8501	10421	10386	10041	5949	8639	23138	20281	11198	16538	18101	16534	17449	10959	16643	12477	8987	11550	5746	7446	9217	11225	8964	11880	12130	14763	7535	8575	8743	6565
glycerol	663441	880643	915196	608373	1231732	486721	646521	1075850	709283	435459	902004	418787	595078	463898	425850	282322	683634	754055	1122521	1048437	767116	592628	648428	445589	470763	1071492	868003	423263	596374	704294	610485	638555	402581	392561	416970	1418193	794217	846972	729426	452383	1132221	551448	722438	597160	626160	617084	784084	651449	459789
glyceric acid	36758	36785	19245	15818	13672	14614	29624	32237	18607	27472	25130	39854	26811	35603	24675	39322	16635	23303	43479	20919	31798	36574	25865	32730	30660	16883	13728	23786	25411	23342	24476	21616	16916	21192	29950	28750	19281	11625	9264	12369	19623	20647	10122	10468	19089	10738	6723	17089	10933
glutaric acid	1256	1375	1419	1285	728	1265	1675	905	1119	748	1965	772	922	736	674	573	1177	1154	1143	950	525	724	1239	1214	989	1513	1183	904	1500	1801	1311	909	1153	1141	557	126	1170	1571	1523	960	1092	1178	969	1142	904	1048	919	1013	755
glutamine	14548	7348	9847	19308	7971	6722	12092	9037	13428	19554	12495	8924	8468	6157	24499	5612	12721	6680	7546	8669	7232	8530	8888	5818	6052	8224	8127	9958	6546	6288	7900	5021	10708	2406	8312	4276	9381	19962	7674	14699	4710	11096	9434	8187	15053	7853	12823	12723	20628
glutamic acid	581345	839833	476617	1263687	296412	723219	701928	739715	1224319	875366	501652	596291	1249762	1083665	866488	829473	668723	612323	758935	994382	642491	1106717	814695	1023743	952960	360785	377153	661399	526347	390964	428156	495901	801405	582245	365681	312969	201459	441882	339009	294686	585482	494787	402938	284654	360327	324102	252823	463815	250823
glucuronic acid	13044	9473	5469	3801	33584	19315	8598	9560	6101	11051	4900	23956	3419	3886	13859	11285	13019	29691	1261	6923	4025	9445	6098	3681	4540	4303	4072	12807	3916	3866	6517	6866	10332	4842	25902	15727	23924	3827	5166	3161	3325	2325	7379	4247	21996	3430	13166	1657	17569
glucose-1-phosphate	11198	5840	9885	15705	4157	7771	15517	6082	14017	12779	9060	6525	11334	10105	3115	476	11134	6568	7063	7667	10335	9175	11331	14457	13550	2140	2110	2156	1502	2585	1756	1938	5811	4094	4535	2175	4336	2212	3466	793	1469	1508	2467	4655	3409	9571	2490	1547	1127
glucose	252237	59329	73263	18817	301212	78084	138178	113143	26227	46504	88019	74134	36859	62903	61910	18867	49737	109912	43794	60732	174827	37799	53584	32999	22135	12116	8638	14312	17641	15598	10404	97461	23335	25807	29302	31862	23046	10334	8552	7912	9364	6130	22656	4528	52854	4619	12782	5475	30286
gluconic acid lactone	950	1146	1114	1101	814	1699	879	1822	1231	1795	860	2102	121	1903	2857	751	1112	967	1436	1086	1134	2222	798	1554	493	1038	140	126	517	534	216	337	631	357	942	515	895	142	157	244	165	319	337	371	420	148	769	217	1183
gluconic acid	3375	5598	7707	5813	3065	10398	4409	12643	11697	14724	4381	12692	8292	12699	26389	8542	6846	4294	8560	5587	2448	14816	4443	8684	11734	539	1127	1104	1267	1490	1443	1637	4268	1330	2045	2117	593	295	549	235	805	1054	1444	763	1062	520	838	860	722
galactonic acid	3218	5893	6394	4677	2557	9308	4069	11530	10301	13718	4107	10954	7789	11462	23504	7683	5846	3822	6999	5563	3993	13105	3710	7980	9824	1311	1212	1130	1115	1642	1174	698	3604	1347	2039	1761	980	873	297	1196	795	764	1185	699	1245	535	936	841	696
fumaric acid	9841	6035	4461	6052	4511	5199	5597	9146	5721	5213	6965	6937	7745	6395	3815	3337	7285	7961	6643	2034	9624	5346	7874	9276	8574	4924	4512	3589	5024	4971	2036	4427	5401	603	5804	3910	4104	3724	5642	2897	3701	4752	4525	4637	2848	4546	3211	3221	2958
fucose	33907	24531	11671	8696	45517	44444	26461	22732	17406	28577	16062	45157	11086	10251	26105	35632	27026	61903	13950	13146	14601	23855	9455	10231	7086	11133	7072	30817	6575	8285	15186	10204	24661	10369	42642	27184	63165	9233	8142	7164	8113	7813	13487	9485	59839	7295	17259	4251	31961
fructose	63945	40412	143404	10349	165685	85838	25324	25797	25069	120728	45107	46508	10634	36611	72165	24438	26917	100353	18007	48807	82756	46743	37984	12465	10181	15046	11251	23020	11635	34267	16113	19248	34148	7633	32038	81752	53302	13906	8199	9178	18211	7697	21331	13587	53086	10697	29503	7501	41248
ethanolamine	198999	151708	107621	53104	642675	267974	189155	135490	131951	181057	33012	252347	107931	57378	178833	140036	140685	472055	57855	93806	229452	120397	130629	135411	99306	56888	46368	103442	62001	48932	61202	87114	88312	46898	175480	171725	226224	71526	38658	26912	59036	33075	71162	62861	189421	45063	121156	45839	162289
erythrose	1439	810	1215	749	1093	1731	995	1593	931	598	572	928	592	437	1886	670	821	1222	755	1034	704	465	667	933	445	1579	1029	1219	803	791	963	913	792	711	1192	538	907	1056	817	810	888	974	708	728	944	496	912	922	504
erythritol	30607	24702	5027	9447	54531	57407	15570	22784	13319	4571	10372	28141	5411	4935	1790	22742	14593	49377	1633	10064	5808	19856	2806	3733	1308	6443	4646	21070	8948	5058	10688	16062	22516	7905	34499	19351	3888	4837	4873	5189	5308	1532	8387	5906	36511	3774	17705	2979	23326
epsilon-caprolactam	1484	2236	1714	1894	21562	6500	2098	3311	3350	860	1737	1931	623	1054	1223	1376	1656	2050	3010	5562	3564	1010	609	835	621	7298	1123	1755	2015	1504	2663	2698	1701	761	1775	1742	1682	4465	1769	2393	4887	1505	1278	2582	1145	2233	3145	2706	2797
dodecanol	6152	5535	6982	2390	3624	3061	4796	3316	3224	4215	5258	4047	7805	4904	3540	1479	6568	7781	5675	4738	4888	5439	5176	4015	2459	7194	5953	3926	4832	11989	4153	4350	3589	4720	4933	3498	4732	4073	4627	4674	3669	3881	2875	5030	2967	3749	4584	1145	2799
dihydrocholesterol	12982	6989	19789	17493	3168	7314	8345	507	4637	3359	6905	1490	17488	6118	295	2770	12520	20525	13694	5871	3660	11109	16675	24749	18065	7831	6382	10174	3381	5332	4514	4939	8476	6433	510	6724	26855	9493	11878	6085	19434	1782	7827	15941	5004	19066	24524	3291	526
D-erythro-sphingosine	24415	19681	39510	29397	10311	19830	25656	12597	17054	24037	85867	18691	15861	16428	14419	9012	29693	12950	20012	25514	21548	14246	24229	12214	25196	65755	85962	87575	50919	79863	64699	73152	50720	64286	37184	55911	22631	38915	79217	103473	57031	55606	38971	106872	11623	56647	64097	39554	34676
deoxycholic acid	153222	157617	279462	178516	133445	138307	205618	93743	107334	87136	214308	149681	65769	45783	53005	16077	182325	187905	36894	89008	128304	55584	161292	141432	118833	693203	862819	1043548	530591	759809	713403	611244	472152	858822	570310	172470	481514	300991	303910	379472	203576	398019	216847	353826	220933	282253	309698	271778	159938
cytosine	1784	1698	882	1497	1431	2363	1774	1475	1622	2675	2821	2597	2261	1935	4643	5663	1768	3181	2233	3567	1947	2389	1615	3088	1702	1646	1286	3264	2298	2348	2514	2919	2049	1860	1696	1193	2899	2461	2369	3052	1607	2130	2313	2743	4007	1631	2255	1723	1182
cystine	139200	105830	158025	75380	31330	88298	99969	23410	101599	100741	192192	36511	14550	23501	57650	50415	203919	84133	134395	94281	126775	16844	93954	23513	7149	74268	54845	40757	36803	5224	20490	63000	43363	34510	57913	21659	5453	102636	87280	49477	39470	40187	11992	118953	26439	16665	92006	61346	44418
cysteine	3155	5156	3384	3140	3473	8314	9654	2668	5700	4368	3389	4275	6236	3782	6518	4880	3391	9639	2411	5440	9688	2257	4941	1837	2720	2840	697	3405	3993	723	2205	6152	6347	2434	7607	932	6092	2326	1936	4621	2597	3128	1640	2734	15941	2002	2593	3530	2527
creatinine	62505	40559	11264	8095	84309	66594	43315	27484	18459	26508	13506	36670	5778	8000	21714	24191	15366	53368	7555	10151	15913	23092	8212	13705	7551	6307	5564	10341	13784	7451	11220	12818	17716	6290	25335	22934	40131	10194	4524	7077	6487	5887	13902	9885	64695	9369	19278	5766	34391
citrulline	5305	3859	5638	7504	2614	2577	4282	2727	6512	7545	5276	3926	4106	6200	8939	4754	4183	4110	4287	5918	4169	3738	5449	2750	4087	5227	6906	8104	6127	7674	9812	5949	6591	6300	5949	4273	5376	5963	7536	4207	5033	7398	4706	3718	4346	3683	4135	8621	6391
citric acid	6913	11972	5911	7217	4730	6417	1391	15092	4190	7406	7671	3499	11839	7300	2503	3383	9082	5801	4913	5915	4095	7159	12518	11519	5049	5402	3786	1915	2698	9123	3278	4269	4935	1671	2710	3533	3113	2170	778	1727	4168	912	2119	2611	3360	2570	2465	3248	2644
citramalic acid	3166	2096	2258	2287	2280	2388	2243	1691	1675	1909	2560	1928	1712	1578	933	2524	1742	2628	1708	1827	2207	1805	1973	2521	1508	3647	2035	2501	2442	3149	2169	2391	1585	2323	1721	1270	1562	1388	2400	2110	2004	2332	1074	1910	1437	1752	1603	2010	1204
citraconic acid	20510	17149	17134	14386	4685	17720	19770	17158	13130	14118	19784	16738	13867	13414	7933	9123	20989	15580	13086	14618	19257	11961	16243	20424	15052	18349	13497	15420	16370	20960	17138	14321	15637	15588	19634	11014	17939	12807	13302	12082	12307	15169	14588	13646	10679	11477	13422	12261	10672
cis-gondoic acid	2884	1579	1925	2710	1212	2800	3509	628	1048	1433	1739	1225	1687	794	755	548	1186	1088	748	1345	2041	805	636	1975	1828	11662	4732	6881	7031	2852	9706	12194	4900	5667	5884	11167	4175	38205	23867	53262	17365	21173	13446	18975	9906	30948	29994	19720	17274
cholic acid	8745	10393	11830	3986	15125	6814	9112	12343	3614	2399	6958	15010	3906	2479	4121	1374	6119	15919	2967	5385	11194	2717	6004	8327	6848	21253	181348	40202	7329	17267	20995	7722	6223	7679	9380	9066	16997	5335	3764	4246	10202	5392	3342	17055	22715	4425	5407	8736	4207
cholesterol	38841	45207	69371	53189	27006	49994	62423	28602	36747	44901	76334	30867	45726	37784	26235	40052	52769	50092	4585	51802	56140	43085	85851	60490	81937	94485	70896	79629	55990	99901	63560	63564	73651	67505	52757	77259	136581	84724	117294	101608	130717	139909	89821	109740	57505	132872	86788	108773	73192
chenodeoxycholic acid	7192	7675	79934	11735	8744	8366	10804	5112	2061	4470	12368	876	2437	5946	2694	1865	9073	4455	3392	3371	2006	1617	4703	3737	1942	17905	19256	24517	3804	19041	13527	9893	14219	18257	5989	4161	9196	8280	10688	11074	6293	7390	6189	12027	2468	11139	1446	6953	4564
cellobiose	2865	2231	2819	720	6942	3187	814	2702	555	1436	2402	1650	2868	1956	1529	638	1018	3126	730	1770	2800	1866	1734	924	921	685	217	485	813	781	318	774	961	584	658	1624	756	445	512	2934	572	472	908	404	962	462	440	260	711
catechol	2050	3830	5116	5036	1986	3805	2130	7070	6222	2368	3586	3532	1608	2975	2362	2521	4900	3623	15658	16442	7927	2613	2165	3429	495	19334	4529	5147	4990	2960	7149	5836	3710	3674	4450	5635	3196	12697	2374	3157	13808	6321	6832	5671	2876	8095	11864	6099	6030
caprylic acid	24697	4462	22502	6264	26744	11864	16938	8599	8592	7263	10420	16999	6084	4771	6539	2964	17330	11335	19389	4460	5941	16479	10698	6460	7422	12078	13025	10882	8032	33561	36857	10702	5622	9707	22783	8197	7086	7456	17142	7130	12463	9775	8452	6710	5537	6793	13417	7135	8528
biphenyl	1271	1774	2246	1569	325	830	2451	1119	1050	1265	1766	508	1042	1119	543	440	2229	744	1310	1568	1493	734	1942	1490	1374	2609	2062	1764	1889	2514	1893	1612	1535	1764	1463	937	451	1462	1778	1116	1211	1830	1130	1774	449	1303	1246	1394	798
beta-sitosterol	105389	120110	172389	191925	82008	143228	184959	101889	86707	158888	173457	55947	98774	98831	47084	87627	185862	116199	320375	116397	131314	86881	199804	185497	210989	40987	124607	100808	131654	327134	177671	126030	185130	104957	127860	77106	452261	87570	138892	82769	212127	69388	67028	104951	21984	317002	98694	76953	70190
beta-glutamic acid	19462	55979	13770	55091	12297	23296	63015	22024	26895	10645	41758	12017	28828	18332	17877	22122	28328	37742	16815	30283	48833	19637	46473	27232	29678	32469	12910	15951	15004	17838	14495	15122	25344	22072	19600	11811	7374	25980	29261	12038	21882	20069	9888	11563	14121	12049	18831	16395	8039
beta-alanine	8192	12037	7739	8774	6215	10714	12550	8225	6970	7925	12602	8025	5570	4678	6974	6603	7818	12203	4811	8760	6824	7275	6150	10816	5703	6915	5093	6892	4570	5025	5076	5430	6375	2650	8944	6729	6241	9246	5414	4792	4485	5534	2993	6277	5396	4361	3883	4120	7037
benzoic acid	72883	79188	91298	81756	49230	103266	85975	87157	70372	52664	102126	99728	61834	56585	41823	46329	99399	94862	87152	96132	74774	54684	79045	82972	64499	155881	121521	109969	131984	130403	108126	94365	85314	92109	98230	66038	130707	110259	87216	90413	84988	90470	91195	17282	126756	102597	97504	78405	98918
behenic acid	16417	11858	3913	18121	7903	11374	21106	2094	8548	13940	15538	7591	7527	5752	5145	5059	8128	20303	9136	9746	19197	9486	17392	15677	13089	28088	18638	14559	16682	12577	12130	13952	6786	19064	17073	19582	24042	21771	25429	13591	15602	18741	4910	32666	12863	25710	18932	576	8988
azelaic acid	2052	324	1133	335	898	1208	1868	905	1269	1586	2334	1336	1862	1508	1024	230	1979	971	1684	1535	317	1363	2481	1655	1112	3462	2088	665	1119	3234	2842	1612	2077	2274	1477	1813	2429	3127	3254	2695	2035	2025	2298	1992	2117	2976	2109	2210	1751
aspartic acid	247971	329802	158257	552333	94177	459938	288023	414990	820430	671107	150746	318442	965623	1076982	633436	914708	390277	160543	421107	735440	155535	1044831	224160	899687	841186	59200	112050	220735	214579	130954	234568	313344	328464	330518	94594	133842	46189	62028	60576	88412	331194	152257	231181	75643	161425	69200	37450	242487	54381
asparagine	6409	5797	6415	6143	4926	6257	7755	5763	7769	8747	9136	5089	5011	8997	9130	8483	5567	6715	4474	5625	5656	3925	6188	7411	5846	8888	9842	8149	6929	10546	5906	3608	8971	4998	5649	3095	5686	7317	7134	6312	5497	5210	4293	5786	11966	4890	4893	6164	8016
arachidonic acid	2895	2689	7147	1059	2333	3973	2587	1742	2633	3717	6019	2781	8530	3622	1978	1984	5450	4801	2232	2015	4452	2881	5364	5853	3554	77976	18446	9952	6437	7988	4359	7201	5116	10040	7000	5086	7260	9919	8388	13396	7241	7774	9957	8761	6083	6051	6202	9123	5936
arachidic acid	26358	16838	19693	24820	11936	32043	34175	12077	15170	23663	24457	15028	15591	9067	10004	7803	16254	26125	11864	14917	17602	12795	22898	20785	24441	109346	60639	86114	71415	47526	74063	78030	81419	86987	74773	83642	76535	130740	114497	123189	100237	111869	73808	153713	67430	121551	114697	92330	87497
arabitol	11852	9250	4187	3379	14127	14303	9020	6366	5526	7761	3824	11971	2819	3589	7493	8143	6565	2937	2080	3949	3909	7939	2978	4744	1439	3053	2065	8105	2641	5275	4167	3304	6991	3174	12402	2056	16806	2488	2312	2819	568	1969	3923	1639	13172	2069	2774	1878	8930
allantoic acid	22317	18576	3515	2871	68553	46889	11839	23330	9590	18626	1512	35596	1086	2505	17689	18516	14586	54463	778	4999	5059	20004	1796	1758	642	1988	414	11052	4343	973	5255	9737	18080	4225	51350	32117	45817	2838	1533	2488	3912	667	9356	3966	36544	2345	17225	1277	29532
alanine-alanine	12547	17934	14002	31959	6611	23818	15903	13477	35138	26988	11754	14682	49787	33170	34666	31024	16179	13525	11725	21361	11286	35439	18395	27890	22141	8426	9055	19912	12908	16655	15569	15747	21389	16536	8279	7763	6448	9752	11661	9947	14818	14877	13683	5693	12201	7295	7543	29092	10479
alanine	350542	371928	349922	368056	317277	450541	288313	517494	461867	496001	276033	802954	491288	595430	822588	1442120	336755	493121	431116	386101	280099	440194	278979	454799	468573	204272	208887	336942	334830	367436	330007	463984	391410	305556	384898	374317	309996	172969	240977	216753	214318	298168	291859	155971	511033	153299	175072	324594	369140
adipic acid	11698	7820	7570	6407	5567	5891	8426	6319	5255	6489	9049	4370	10195	6563	3298	3171	7729	5817	6661	6540	5941	4275	7415	6991	2707	13926	9521	7933	10867	11847	6622	9325	5743	4833	5034	5142	6333	9355	8954	6789	13196	8518	6743	6881	6110	6375	7045	7770	4472
adenosine-5-monophosphate	1617	2125	1940	1666	1459	2064	2077	1364	2311	2315	656	1487	2491	2048	905	972	1554	773	1687	2219	1082	1544	1906	2882	2698	1211	903	809	719	585	903	716	1972	1692	1482	783	741	1016	1030	678	915	923	728	940	558	2545	1067	674	519
adenosine	2297	2225	741	814	2285	1380	900	1560	511	416	1388	531	1097	273	256	607	1222	1589	1111	581	1948	422	908	624	617	1107	483	742	1115	855	490	712	566	606	935	458	1155	1447	1479	1096	1228	889	6996	746	944	1333	1244	587	1097
adenine	15227	10532	12177	13190	11764	12455	14588	9019	9318	9046	13701	15444	9168	8929	5768	6234	11742	11928	15540	13524	9737	11142	17273	13053	15444	10541	5974	15091	10077	10171	13876	10037	6132	8981	13182	9994	4465	2642	4282	6950	10330	10075	12626	6730	11679	6467	2922	8661	10041
6-hydroxynicotinic acid	698	1327	1120	800	705	753	1280	551	800	782	1204	788	1101	496	533	287	960	864	582	1615	609	578	1147	1221	710	2763	2025	2406	2641	1879	2139	1895	2094	1667	1919	1231	1101	833	1385	1680	593	877	927	741	785	898	781	1163	553
6-deoxyglucose	17153	15542	11928	12727	11517	12701	15085	8111	16607	12318	18380	15243	13502	8291	14918	11848	12863	18930	11065	12887	12161	10395	9965	15153	9633	9466	4846	9429	5484	8853	9656	5966	10551	8439	10442	7985	12370	9384	9303	8723	6899	8653	9235	6656	13074	6610	9659	6289	8806
5-aminovaleric acid	361460	463915	298701	122961	59120	54479	474834	168864	240881	155305	303087	246966	269841	371775	183310	87527	317119	113610	375676	189904	366247	97881	409768	353223	375641	179988	352293	103795	517125	82408	357251	194426	439035	191040	322063	234063	204242	242088	187456	84817	131588	362719	199783	343805	291105	402563	118007	305661	345543
4-hydroxyphenylacetic acid	43189	45161	22924	11080	30121	35996	28197	18851	37643	32695	29996	34609	86112	51214	35537	40000	25834	56405	33854	21660	31396	53590	82208	50235	67049	8160	8669	9816	55250	28522	67874	36085	36814	16403	41775	31389	77617	28567	27069	30516	22156	42302	63148	38809	73622	30559	20386	26553	47577
4-hydroxybenzoate	3423	3353	800	728	2844	3627	3526	1856	2588	2476	2681	4126	2038	1008	2334	2612	4000	6047	2067	2289	3344	1366	5294	2762	1329	2087	1901	2924	3439	2058	4384	1935	2367	2385	3411	1917	3910	2937	2406	1901	2074	2370	1513	1829	4342	1525	2024	1315	2845
4-aminobutyric acid	2057	2340	1301	1538	912	1398	1683	1265	1626	1414	2235	1406	1298	1382	1299	967	1539	1305	906	1422	1722	1095	1683	1458	1033	1266	5824	2221	1905	1967	1417	1577	4965	2380	1782	1493	735	1526	1244	762	1930	1387	1101	1047	1197	1058	1313	1145	1205
3-ureidopropionate	1649	1330	1534	1276	1402	1527	1855	930	1044	1322	1937	1974	851	764	1503	1235	1068	1110	870	1176	1614	759	1524	1041	983	1226	818	1745	829	1250	1226	1400	1044	1155	2027	2892	3436	954	1208	803	713	998	1653	840	4071	1116	1104	776	2043
3-phenyllactic acid	5860	3219	2738	2705	3731	4410	2438	5830	6141	3691	3994	7243	3042	4076	6650	10836	3013	3614	3200	1501	2291	2136	2266	3195	2925	2532	2707	1873	4141	916	2138	2510	1605	1209	2864	2838	1887	2647	1544	2353	1561	765	1978	2186	3591	1294	1228	1776	2296
3-hydroxypalmitic acid	3208	2188	5130	6051	1878	2168	4557	1389	2735	2480	4008	3286	2759	2828	1398	1272	5242	5603	881	3193	4385	2570	2897	4181	4067	3310	2450	3575	2993	3163	2564	2326	2011	2866	3448	1233	3801	2648	2509	3718	2651	2568	2410	3797	1303	2393	2883	2433	1617
3-hydroxybutyric acid	7950	6235	9433	6975	11460	10352	7655	6351	2828	6735	9518	7932	6077	5327	4806	4420	9948	8215	8054	6942	7616	5894	7373	7922	6351	5798	7560	4085	7878	12364	7465	4945	3587	6099	6474	4122	7711	7344	8183	4322	5162	7032	6147	5696	2984	4243	5642	3454	2191
3-hydroxy-3-methylglutaric acid	1250	1171	1442	1112	534	1135	886	794	942	884	1022	886	798	242	417	248	1635	482	954	1051	1147	568	1343	1840	878	2501	1915	1432	971	1727	1903	1641	879	586	1192	753	159	1002	1378	1347	1099	1629	723	1338	785	858	1033	1190	802
3-epicholic acid	17934	9974	23936	64064	2868	111029	15222	5124	7033	5922	8979	10140	2963	10957	18785	4058	2957	13781	4691	15740	15617	2438	56914	33791	7888	42153	10333	174855	9834	18301	173546	13502	30361	60129	46323	14686	19821	4122	9824	14090	8630	12945	1924	6468	23686	2871	3469	35640	4997
3-aminoisobutyric acid	3794	3061	1413	1683	1504	4122	2722	1974	1781	1183	1580	3704	1162	1159	1299	1925	2319	2672	1013	1027	1799	1287	1005	2602	734	2678	1542	1725	2088	2626	1748	2768	1534	706	3374	1620	3385	1409	1724	2077	1316	1375	1324	2325	4812	877	2278	1613	2558
3-(4-hydroxyphenyl)propionic acid	2119	2935	2788	994	1105	996	1937	1540	1513	1516	3222	2536	3736	4206	2257	1772	2283	2575	2977	1213	2650	2465	3448	549	1781	2469	2560	2011	2270	2004	1249	2829	2648	2248	2193	1174	4001	2281	1933	2353	2985	2683	3702	1892	2603	2031	1428	2294	1650
2-monoolein	3586	3895	5921	3214	7527	5042	1941	4760	2032	2710	2997	2355	5341	5212	1618	1608	1881	2703	1170	1434	4268	3971	3009	2936	2833	5296	3305	3035	3162	4866	4493	5253	2385	3440	2646	532	819	5518	5365	7987	5041	4004	3786	4749	1781	7242	7883	4008	2707
2-methylglyceric acid	4779	4322	5050	3936	1876	3082	4650	3369	3004	3165	6147	2954	4059	3794	1791	1289	5412	2965	3378	3870	4005	2866	4699	6066	3257	7444	5861	5448	5693	6217	5317	5282	3552	4016	4290	2864	3835	5043	5323	5117	3607	5522	3573	4401	2256	3771	3665	4797	2689
2-hydroxyvaleric acid	5583	7151	7168	5551	4044	5635	7789	5234	5679	4617	10725	5109	4753	3154	4417	2098	8728	6299	7943	8597	6913	4968	7813	8008	7383	10648	11321	9179	8891	8370	4439	8800	6280	7869	8699	5419	7921	7930	10280	7260	6888	9603	8477	7156	5470	4581	8199	6943	5629
2-hydroxyglutaric acid	19742	20140	20538	956	10715	18225	25076	1319	4658	16129	8255	15053	4291	14380	10734	13486	24912	17308	945	16600	5241	15284	23621	23627	18964	27621	21251	24105	21530	21105	19836	21209	5010	16609	16283	11674	15523	16593	29323	16188	13440	2016	18017	16420	14939	14467	4680	16682	10471
2-deoxytetronic acid	2234	2339	2749	1764	2275	2436	2549	2180	2118	2151	2589	2044	2402	2019	1779	1896	2670	3509	1882	2188	2146	2000	2067	2927	1176	2782	2199	2969	2850	2369	2991	2771	2725	2469	3023	2596	5011	1995	2624	2610	2391	2305	2883	2036	2433	1988	2380	1498	2691
2'-deoxyguanosine	1206	385	193	182	1461	1945	732	808	414	858	266	544	354	178	927	157	549	1275	103	928	609	162	256	220	198	207	238	1250	345	561	584	924	482	266	477	1617	1653	223	256	176	219	162	861	372	1310	362	436	245	737
2-aminobutyric acid	15348	23759	17240	13896	8773	254619	18632	18309	15646	11036	21329	18702	12422	1539	10836	25373	17090	20634	20246	11426	20352	8124	14831	9725	12764	13220	11810	15100	29829	13621	22551	24902	14548	10871	28447	14706	10813	20454	17915	20180	11731	24360	9254	13936	31000	12698	10247	19007	21504
1-monostearin	2075	1184	1211	1863	975	1214	2781	1079	1211	748	2793	1191	1140	2411	986	624	1806	1276	1315	1989	2170	1677	2079	8401	2459	1115	3929	2332	1433	2832	2639	1073	1985	4230	1085	2483	2243	2410	623	2154	2720	2725	2105	2640	1044	1944	1386	1939	1418
1-monopalmitin	2728	2386	3673	4222	1721	2552	5513	2819	3909	3086	4866	2324	4193	3628	1937	1388	3601	2301	3782	3804	2803	2931	3360	5998	4436	4688	833	3965	3393	4910	5734	4232	1518	4701	2460	3485	3868	4535	2142	5218	3617	5303	1097	3975	3053	2269	2317	3391	3130
1-monoolein	19415	14571	4892	7608	26011	10829	21910	24288	5522	7600	11591	6542	7656	12845	5132	4343	6601	2369	5622	6483	17697	14951	16751	14853	18060	5869	5285	3926	6946	7779	4963	8522	3226	5795	3594	10327	4939	2708	3437	9049	7408	4702	4664	5488	7319	6770	7234	4723	4048
1-methylgalactose	6163	1699	1572	1216	10824	3858	2210	3160	1057	1410	1533	2339	1001	434	2430	901	1677	3892	1356	1622	1547	1093	1298	685	1256	995	1343	1471	932	1004	1353	1495	1616	1078	3766	1240	1790	1414	937	1105	825	897	1204	813	6286	1096	1088	1013	1663
1-hexadecanol	3755	1633	4198	7702	2859	1726	4448	1220	1183	906	1746	1626	2623	1577	1213	586	1801	7264	1235	1440	5032	3617	2494	8710	5285	2535	2467	4802	1956	1679	1805	2026	3651	3348	9744	7702	19876	24253	13947	7949	13061	1332	4921	8504	1186	11441	1313	1701	1652
1,5-anhydroglucitol	2904	1468	1468	652	3269	2709	1852	1412	1428	211	2042	2101	1043	1538	1107	1434	1610	2791	958	1607	1374	1642	1182	1083	1214	807	1270	1620	1194	1274	1084	863	1071	734	2323	1533	3272	1412	661	420	1444	395	2083	605	1200	715	1116	1098	1497
1,3-diaminopropane	2508	1860	3790	1395	1053	2074	2333	1014	2596	1542	1386	1329	1139	961	1103	1055	1610	1835	965	2017	2122	723	1493	1678	1044	15527	7140	14891	5079	5062	4842	4702	1801	3096	2293	2334	1702	10470	3282	8125	1993	5649	2220	5147	1855	2540	4994	5014	1586
[truncated: 1 more columns]
