# Supplementary material for: Changes in the Fecal Metabolome Accompany an Increase in Aberrant Crypt Foci in the Colon of C57BL/6 Mice Fed with a High-Fat Diet
Source: Biomedicines. 2022 Nov 11;10(11):2891. doi: 10.3390/biomedicines10112891 (PMC9687353; doi:10.3390/biomedicines10112891)
Supplement: Supplementary file 1 [file biomedicines-10-02891-s001.zip › Table S2.xlsx]

## Sheet: pathway_results
Supplementary Table S2. The 32 statistically significant metabolic pathways involved in the 65 altered metabolites
	Total Cmpounds	Hits	Raw p	[-LOG10 p]	Holm adjust	FDR	Impact
Biosynthesis of unsaturated fatty acids	36	5	1.3114e-19	18.882	4.4586e-18	4.4586e-18	0
Linoleic acid metabolism	5	1	7.2336e-18	17.141	2.3871e-16	1.2297e-16	1
Fatty acid biosynthesis	47	1	1.6964e-15	14.77	5.4286e-14	1.442e-14	0.01473
Fatty acid elongation	39	1	1.6964e-15	14.77	5.4286e-14	1.442e-14	0
beta-Alanine metabolism	21	4	4.2774e-15	14.369	1.2832e-13	2.9087e-14	0.39925
Fatty acid degradation	39	2	1.2488e-14	13.903	3.6217e-13	7.0768e-14	0
Pantothenate and CoA biosynthesis	19	3	3.7628e-10	9.4245	1.0536e-08	1.8276e-09	0.02143
Alanine, aspartate and glutamate metabolism	28	4	2.6957e-09	8.5693	7.2783e-08	1.1457e-08	0.3101
Arginine biosynthesis	14	2	7.4569e-09	8.1274	1.9388e-07	2.8171e-08	0
Histidine metabolism	16	2	9.1645e-09	8.0379	2.2911e-07	3.1159e-08	0.12295
Glycolysis / Gluconeogenesis	26	1	1.1536e-08	7.9379	2.7686e-07	3.5657e-08	0.00021
Glyoxylate and dicarboxylate metabolism	32	2	3.8869e-08	7.4104	8.9399e-07	1.1013e-07	0.11112
Glutathione metabolism	28	1	4.4174e-08	7.3548	9.7183e-07	1.1553e-07	0.00719
Nicotinate and nicotinamide metabolism	15	2	1.4601e-07	6.8356	3.0662e-06	3.5459e-07	0
Aminoacyl-tRNA biosynthesis	48	3	1.7918e-07	6.7467	3.5836e-06	4.0614e-07	0
Primary bile acid biosynthesis	46	1	1.5511e-06	5.8094	2.9471e-05	2.9298e-06	0.03324
Steroid biosynthesis	42	1	1.5511e-06	5.8094	2.9471e-05	2.9298e-06	0.0282
Steroid hormone biosynthesis	77	1	1.5511e-06	5.8094	2.9471e-05	2.9298e-06	0.00662
Pyrimidine metabolism	39	3	2.0207e-06	5.6945	3.2331e-05	3.616e-06	0.11157
Citrate cycle (TCA cycle)	20	1	3.0254e-06	5.5192	4.5382e-05	5.1433e-06	0.09038
Arginine and proline metabolism	38	2	3.5656e-06	5.4479	4.9918e-05	5.7729e-06	0.13253
Glycerolipid metabolism	16	1	1.9573e-05	4.7083	0.00025445	2.7728e-05	0.09346
Glycine, serine and threonine metabolism	34	1	1.9573e-05	4.7083	0.00025445	2.7728e-05	0.02247
Pentose phosphate pathway	22	1	1.9573e-05	4.7083	0.00025445	2.7728e-05	0
Propanoate metabolism	23	1	2.6445e-05	4.5777	0.00026445	3.5965e-05	0
Selenocompound metabolism	20	1	8.3527e-05	4.0782	0.00075174	0.00010923	0
Amino sugar and nucleotide sugar metabolism	37	2	0.00021912	3.6593	0.001753	0.00027593	0.00882
Phenylalanine metabolism	12	1	0.00024996	3.6021	0.001753	0.00030352	0
Glycerophospholipid metabolism	36	1	0.00053174	3.2743	0.0031904	0.00062342	0.01324
Purine metabolism	66	1	0.0013782	2.8607	0.0068912	0.001562	0.00459
Lysine degradation	25	1	0.028741	1.5415	0.11496	0.030537	0
Biotin metabolism	10	1	0.028741	1.5415	0.11496	0.030537	0
