# Supplementary material for: Changes in the Fecal Metabolome Accompany an Increase in Aberrant Crypt Foci in the Colon of C57BL/6 Mice Fed with a High-Fat Diet
Source: Biomedicines. 2022 Nov 11;10(11):2891. doi: 10.3390/biomedicines10112891 (PMC9687353; doi:10.3390/biomedicines10112891)
Supplement: Supplementary file 1 [file biomedicines-10-02891-s001.zip › Table S3.xlsx]

## Sheet: pathway_results
Supplementary Table S3. In the AIN vs HFD group, the 23 statistically significant metabolic pathways involved in the 65 altered metabolites
	Total Cmpounds	Hits	Raw p	[-LOG10 p]	Holm adjust	FDR	Impact
Biosynthesis of unsaturated fatty acids	36	5	6.1707e-10	9.2097	2.098e-08	2.098e-08	0
Fatty acid biosynthesis	47	1	1.573e-07	6.8033	5.1909e-06	1.4583e-06	0.01473
Fatty acid elongation	39	1	1.573e-07	6.8033	5.1909e-06	1.4583e-06	0
Linoleic acid metabolism	5	1	1.7157e-07	6.7656	5.3187e-06	1.4583e-06	1
Fatty acid degradation	39	2	7.2501e-06	5.1397	0.0002175	4.9301e-05	0
beta-Alanine metabolism	21	4	6.2384e-05	4.2049	0.0018091	0.00035351	0.39925
Primary bile acid biosynthesis	46	1	0.00067301	3.172	0.018844	0.0025425	0.03324
Steroid biosynthesis	42	1	0.00067301	3.172	0.018844	0.0025425	0.0282
Steroid hormone biosynthesis	77	1	0.00067301	3.172	0.018844	0.0025425	0.00662
Glycolysis / Gluconeogenesis	26	1	0.0009957	3.0019	0.024892	0.0033854	0.00021
Glutathione metabolism	28	1	0.0015023	2.8233	0.036054	0.0041586	0.00719
Propanoate metabolism	23	1	0.0015189	2.8185	0.036054	0.0041586	0
Pantothenate and CoA biosynthesis	19	3	0.00159	2.7986	0.036054	0.0041586	0.02143
Pyrimidine metabolism	39	3	0.0022491	2.648	0.047232	0.0051955	0.11157
Glycerophospholipid metabolism	36	1	0.0022921	2.6398	0.047232	0.0051955	0.01324
Arginine and proline metabolism	38	2	0.0029704	2.5272	0.056438	0.0063122	0.13253
Alanine, aspartate and glutamate metabolism	28	4	0.0062717	2.2026	0.11289	0.012543	0.3101
Arginine biosynthesis	14	2	0.0094189	2.026	0.16012	0.017791	0
Tyrosine metabolism	42	1	0.012328	1.9091	0.19725	0.022061	0.02463
Phenylalanine metabolism	12	1	0.013344	1.8747	0.20016	0.022685	0
Histidine metabolism	16	2	0.023621	1.6267	0.33069	0.038243	0.12295
Amino sugar and nucleotide sugar metabolism	37	2	0.027652	1.5583	0.35948	0.042735	0.00882
Aminoacyl-tRNA biosynthesis	48	3	0.028983	1.5379	0.35948	0.042845	0
