# Supplementary material for: Changes in the Fecal Metabolome Accompany an Increase in Aberrant Crypt Foci in the Colon of C57BL/6 Mice Fed with a High-Fat Diet
Source: Biomedicines. 2022 Nov 11;10(11):2891. doi: 10.3390/biomedicines10112891 (PMC9687353; doi:10.3390/biomedicines10112891)
Supplement: Supplementary file 1 [file biomedicines-10-02891-s001.zip › Table S4.xlsx]

## Sheet: pathway_results
Supplementary Table S4. In the HFD vs HFD+AOM group, the 15 statistically significant metabolic pathways involved in the 65 altered metabolites
	Total Cmpounds	Hits	Raw p	[-LOG10 p]	Holm adjust	FDR	Impact
Linoleic acid metabolism	5	1	7.288e-06	5.1374	0.00024779	0.00024779	1
Fatty acid degradation	39	2	2.3623e-05	4.6267	0.00077955	0.00037466	0
Biosynthesis of unsaturated fatty acids	36	5	3.3058e-05	4.4807	0.0010578	0.00037466	0
Fatty acid biosynthesis	47	1	0.00084244	3.0745	0.026116	0.0057286	0.01473
Fatty acid elongation	39	1	0.00084244	3.0745	0.026116	0.0057286	0
Butanoate metabolism	15	1	0.0012407	2.9063	0.035982	0.0070309	0.03175
Alanine, aspartate and glutamate metabolism	28	4	0.0019054	2.72	0.053352	0.0071342	0.3101
Glyoxylate and dicarboxylate metabolism	32	2	0.0021422	2.6691	0.057838	0.0071342	0.11112
Primary bile acid biosynthesis	46	1	0.0023081	2.6367	0.060012	0.0071342	0.03324
Steroid biosynthesis	42	1	0.0023081	2.6367	0.060012	0.0071342	0.0282
Steroid hormone biosynthesis	77	1	0.0023081	2.6367	0.060012	0.0071342	0.00662
Glycerolipid metabolism	16	1	0.0031916	2.496	0.073407	0.0075707	0.09346
Glycine, serine and threonine metabolism	34	1	0.0031916	2.496	0.073407	0.0075707	0.02247
Pentose phosphate pathway	22	1	0.0031916	2.496	0.073407	0.0075707	0
Arginine and proline metabolism	38	2	0.00334	2.4763	0.073407	0.0075707	0.13253
