# Supplementary material for: Changes in the Fecal Metabolome Accompany an Increase in Aberrant Crypt Foci in the Colon of C57BL/6 Mice Fed with a High-Fat Diet
Source: Biomedicines. 2022 Nov 11;10(11):2891. doi: 10.3390/biomedicines10112891 (PMC9687353; doi:10.3390/biomedicines10112891)
Supplement: Supplementary file 1 [file biomedicines-10-02891-s001.zip › Table S5.xlsx]

## Sheet: msea_qea_result
Supplementary Table S5. The 27 statistically significant metabolite sets involved in the 65 altered metabolites
	Total Cmpounds	Hits	Statistic Q	Expected Q	Raw p	Holm p	FDR
Ulcerative Colitis	609	34	30.419	2.0408	1.5204e-19	4.4091e-18	4.4091e-18
Colorectal Cancer	1653	81	30.51	2.0408	1.8416e-18	5.1564e-17	2.6703e-17
Colonic Crohn's Disease	17	4	72.267	2.0408	6.5315e-18	1.7635e-16	3.4962e-17
Ileal Crohn's Disease	19	4	72.267	2.0408	6.5315e-18	1.7635e-16	3.4962e-17
Bladder Infections	6	1	78.964	2.0408	7.2336e-18	1.8084e-16	3.4962e-17
Interstitial Cystitis	6	1	78.964	2.0408	7.2336e-18	1.8084e-16	3.4962e-17
Irritable Bowel Syndrome	186	20	34.571	2.0408	4.8425e-17	1.1138e-15	2.0062e-16
Cirrhosis	12	2	68.684	2.0408	1.4749e-16	3.2448e-15	4.7524e-16
Liver Cirrhosis	12	2	68.684	2.0408	1.4749e-16	3.2448e-15	4.7524e-16
Crohn's Disease	522	32	27.159	2.0408	8.8079e-15	1.7616e-13	2.5543e-14
Iron Deficiency	50	2	70.83	2.0408	1.9452e-14	3.6958e-13	5.1281e-14
Inflammatory Bowel Disease	34	4	56.052	2.0408	1.7575e-12	3.1636e-11	4.2474e-12
Cryptosporidium Infection	29	5	33.018	2.0408	8.0582e-12	1.3699e-10	1.7976e-11
Asymptomatic Diverticulosis	22	3	33.913	2.0408	4.4854e-11	7.1766e-10	8.1297e-11
Diverticular Disease	22	3	33.913	2.0408	4.4854e-11	7.1766e-10	8.1297e-11
Symptomatic Uncomplicated Diverticular Disease	22	3	33.913	2.0408	4.4854e-11	7.1766e-10	8.1297e-11
Gout	28	6	39.387	2.0408	6.6526e-11	8.6484e-10	1.0718e-10
Immunoglobulin A Nephropathy (igan) Progressor	73	3	39.387	2.0408	6.6526e-11	8.6484e-10	1.0718e-10
Unclassified Ibd	84	7	22.251	2.0408	1.0222e-10	1.1244e-09	1.5602e-10
Recurrent Clostridium DifficileÂ infection	9	1	55.651	2.0408	5.0676e-10	5.0676e-09	7.348e-10
Clostridium Difficile Infection	139	3	35.141	2.0408	8.6853e-10	7.8167e-09	1.1994e-09
Ankylosing Spondylitis	21	2	38.697	2.0408	2.0771e-09	1.6617e-08	2.6189e-09
Rheumatoid Arthritis	42	4	38.697	2.0408	2.0771e-09	1.6617e-08	2.6189e-09
Myalgic Encephalomyelitis/chronic Fatigue Syndrome	22	3	20.574	2.0408	3.5722e-07	2.1433e-06	4.3164e-07
Autism	204	4	18.688	2.0408	3.8158e-05	0.00019079	4.4263e-05
Campylobacter Jejuni Infection	150	2	17.945	2.0408	0.000119	0.00047601	0.00013273
Metastatic Melanoma	74	2	11.296	2.0408	0.017019	0.051056	0.018279
